# Supplementary material for: Genetic Dissection and Functional Differentiation of ALKa and ALKb, Two Natural Alleles of the ALK/SSIIa Gene, Responding to Low Gelatinization Temperature in Rice
Source: Rice (N Y). 2020 Jun 11;13:39. doi: 10.1186/s12284-020-00393-5 (PMC7289932; doi:10.1186/s12284-020-00393-5)
Supplement: Supplementary file 2 — Additional file 2: Table S1. Primers used in this study. Table S2. Distributions of three main ALK haplotypes and thermo-properties determined by differential scanning calorimeter (DSC) among 440 rice accessions. Table S3. Distributions of three main ALK haplotypes from 440 rice accessions amongst the five rice subpopulations (indica, aus, aromatic, and temperate and tropical japonica) and subgroups (admixture and unclassified). [file 12284_2020_393_MOESM2_ESM.xlsx]

## Sheet: Table S1
Table S1 Primers used in this study
Forward primer name	Forward primer sequences (5’-3’)	Reserve primer name	Reserve primer sequences (5’-3’)
ALK-a1	CTCGCTGCCCATTTCATC	ALK-a2	AAAAGGAGTAATACCATAACACGAT
ALK-b1	ACGATGATGACTGGGCTGATTC	ALK-b2	TGACGGTGACGGAAGAGAGG
ALK-c1	GCATCTTTCAATCTTAGGTTGTGGT	ALK-c2	CCCTACAAACATTACACGAACCAT
ALK-d1	CAGGGACACGATAAACTCTTCTT	ALK-d2	GCATCAATGGACATAACAAACAC
4342GC/TT-F1	CAAGGAGAGCTGGAGGGGGC	4342GC/TT-R1	CATGCCGCGCACCTGGAAA
4342GC/TT-F	TCGGCGGGCTGAGGGACAC	4342GC/TT-R	TCGCATCAATGGACATAACAAACAC
4211A/G-F1	GCGGGCTGAGGGACACCG	4211A/G-R1	AACGGGTCGAACGCCGACGT
4211A/G-F	AACAGCAAGGTGCGCGGGTG	4211A/G-R	CCACCGAGTCGCACCTCCACA
ALK-RT-F	TGATCTGAACGAACCGGACG	ACT01-F	CCAAGGCCAATCGTGAGAAGA
ALK-RT-R	TGGGTAAAGCACCTGCAACA	ACT01-R	AATCAGTGAGATCACGCCCAG

## Sheet: Table S2
Table S2 Distributions of three main ALK haplotypes and thermo-properties determined by diﬀerential scanning calorimeter (DSC) among 440 rice germplasms
Number a	Series No. in Lab b	Variety name	Subgroupc	ALK haplotype d	To(℃) e	Tp(℃) e	Tc(℃) e	ΔH(J*G-1) e
1	NIP	Nipponbare (Lab)	TEJ	A-GC	67.5	73.1	79.7	7.9
2	G089	Koshihikari	TEJ	A-GC	68.4	75.6	82.8	7.7
3	G137	Bulgare	TEJ	A-GC	66.7	72.3	79.3	8.4
4	G147	H256-76-1-1-1	TRJ	A-GC	62.4	71	79.7	6.6
5	G162	WC 6	TEJ	A-GC	67.6	75	82.6	8.7
6	G166	Nipponbare	TEJ	A-GC	68.5	74.1	80.7	8.1
7	G171	Bellardone	TEJ	A-GC	64.6	72.5	80.7	7.7
8	G214	-	-	A-GC	66	73.3	81.6	8.1
9	G225	WC 521	ADMIX	A-GC	68.7	74.5	81.3	9.3
10	G236	Desvauxii	TEJ	A-GC	67.7	74.5	83.1	7.8
11	G264	Sri Malaysia Dua	TEJ	A-GC	62.3	70.2	78.6	6.7
12	G271	Triomphe Du Maroc	TEJ	A-GC	67.6	73.5	79.5	7.3
13	G295	WIR 3764	TEJ	A-GC	62.2	72.6	82	6
14	G332	Victoria F.A.	ADMIX	A-GC	67.3	74.6	81.2	7.6
15	G398	Panda	ADMIX	A-GC	67	72.7	79.9	8.5
16	N4003	Hongpinuo	TEJ	A-GC	63.5	70.6	78.3	8.2
17	N4024	Hongnuogu-2	TRJ	A-GC	65.3	72.8	79.8	8.9
18	N4025	Hongjiaolaojing-2	TEJ	A-GC	71	75.8	81.8	6.8
19	N4027	Baijiaolaojing	TEJ	A-GC	71.6	75.9	82	8.6
20	N4041	Mangnuo	TRJ	A-GC	65.9	71.8	77.4	5.1
21	N4042	Medelong-1	TRJ	A-GC	75.1	80.5	86.1	6.9
22	N4045	Huagu-2	IND	A-GC	70.6	75.4	81.5	7.6
23	N4054	Honggu	TRJ	A-GC	72.9	76.9	82.6	7.4
24	N4059	N4059	IND	A-GC	64.8	72	78.9	7.2
25	N4060	Yaduogu	TRJ	A-GC	71.5	76.2	81.6	5
26	N4077	Xiangnuodao-1	TRJ	A-GC	61.4	68.7	76.1	5.8
27	N4080	Tuankenuo-2	TRJ	A-GC	65.8	73.1	79.7	7.8
28	N4093	Lengshuinuo-1	TEJ	A-GC	65.8	72.8	79.9	7.3
29	N4094	Lengshuinuo-2	TEJ	A-GC	66.7	73.2	80	7.6
30	N4113	Xiangnuodao-2	TEJ	A-GC	62.2	69.5	76.4	6.5
31	YN5119	YN5119	IND	A-GC	62.9	69.5	77.3	5.6
32	YN5130	YN5130	IND	A-GC	66.4	72.7	79.9	8.1
33	YN5164	YN5164	IND	A-GC	70.8	75.3	81.6	7.8
34	G005	NSF-TV 5	AROMATIC	G-TT	69	76.2	82	5.8
35	G009	Baber	TEJ	G-TT	68.4	74.5	81.9	7
36	G010	Baghlani Nangarhar	TEJ	G-TT	67.7	75.3	83.7	6.7
37	G031	Chinese	TEJ	G-TT	64.5	69.9	77.4	6.8
38	G032	Chodongji	TEJ	G-TT	68.6	74.7	81.4	7.8
39	G047	Early Wataribune	TEJ	G-TT	64.3	71.4	79.7	6.5
40	G059	Haginomae Mochi	TEJ	G-TT	67.1	73.2	81.5	9.4
41	G067	-	-	G-TT	62.8	69.6	78.7	6.8
42	G068	-	-	G-TT	62.8	69	76.4	6
43	G070	IRGA 409	IND	G-TT	61.7	67.4	74.4	6
44	G072	Jaya	IND	G-TT	61.9	68.4	76.7	6.5
45	G078	Kamenoo	TEJ	G-TT	67.8	73.9	81.1	7.3
46	G081	Kaw Luyoeng	TEJ	G-TT	66.9	73.3	81.1	7.7
47	G082	Keriting Tingii	ADMIX	G-TT	66.9	72.8	80.7	8.8
48	G085	Kiang-Chou-Chiu	IND	G-TT	68.4	74.8	83.1	9.1
49	G087	Kinastano	TRJ	G-TT	68.7	75.8	82.9	6.4
50	G091	KU115	ADMIX	G-TT	63.3	69.8	76.1	5
51	G111	O-Luen-Cheung	IND	G-TT	68.2	74.8	81.2	8.9
52	G121	Pato De Gallinazo	ADMIX	G-TT	66.7	73	80.7	7.8
53	G127	Romeo	TEJ	G-TT	69.6	75.7	82.2	7.9
54	G133	Saturn	ADMIX	G-TT	66.9	73.9	81.5	6.9
55	G136	Shinriki	TEJ	G-TT	68.3	73.8	79.9	7.4
56	G143	Sultani	TRJ	G-TT	67.7	73.7	82.1	7.5
57	G151	Taipei 309	TEJ	G-TT	63.7	71	79.1	8.4
58	G172	Benllok	TEJ	G-TT	66.3	73	80.4	7.9
59	G178	Bul Zo	TEJ	G-TT	63.9	72.3	79	9.6
60	G195	Razza 77	TEJ	G-TT	67.5	73.1	80	7.3
61	G202	Tokyo Shino Mochi	ADMIX	G-TT	62.6	71	79.7	8.1
62	G206	Yabani Montakhab 7	TEJ	G-TT	67	73.4	79.5	5.9
63	G207	YRL-1	ADMIX	G-TT	69.5	76.2	83.3	9.3
64	G215	Biser 1	TEJ	G-TT	68.9	74.6	81.5	9.1
65	G222	Sung Liao 2	TEJ	G-TT	65.6	72.3	79.9	8.3
66	G230	ECIA76-S89-1	IND	G-TT	61.5	67.9	73.5	5
67	G237	Caucasica	TEJ	G-TT	67.2	73.1	80.1	8.2
68	G238	Pirinae 69	ADMIX	G-TT	66.4	73.3	80.4	7.3
69	G239	Bulgare	TEJ	G-TT	64.8	72	79.5	7.3
70	G253	Baldo	ADMIX	G-TT	72.3	78.3	83.9	6.6
71	G256	Hatsunishiki	TEJ	G-TT	68.1	74	82.1	6.2
72	G260	M. Blatec	ADMIX	G-TT	67.8	74	80.6	5.9
73	G266	Gambiaka Sebela	TEJ	G-TT	66.6	72.3	78.8	7.2
74	G267	C1-6-5-3	ADMIX	G-TT	65.9	72.8	79.7	7.9
75	G269	Saku	ADMIX	G-TT	66.1	72.1	79.4	4.9
76	G270	Patna	TEJ	G-TT	67.5	72.9	79.5	6
77	G273	-	-	G-TT	64.8	70.9	77.7	4.9
78	G280	-	-	G-TT	65.6	72.4	79.5	7.8
79	G290	Melanotrix	TEJ	G-TT	72.9	79	85.3	8.7
80	G292	Kihogo	TEJ	G-TT	67.5	73	80	8
81	G294	Doble Carolina Rinaldo Barsani	ADMIX	G-TT	69.8	75.7	82.8	7.8
82	G296	Uzbekskij 2	TEJ	G-TT	67.7	73.8	80.9	7.8
83	G327	Sitpwa	TEJ	G-TT	64.2	71.8	80.2	8
84	G331	Cenit	TRJ	G-TT	65.4	71.9	81.5	6.9
85	G349	Edomen Scented	TEJ	G-TT	67	73.2	79.8	7.6
86	G351	Shirogane	TEJ	G-TT	64.4	73.3	80.7	7.7
87	G352	Kiuki No. 46	TEJ	G-TT	65.5	71.8	78.4	7.2
88	G365	Tainan-Iku No. 512	TEJ	G-TT	65	71.8	79.4	7.5
89	G369	Palmyra	ADMIX	G-TT	65.7	72.2	80.3	6.7
90	G371	Nortai	ADMIX	G-TT	65.8	72.8	80.7	7.9
91	G372	CI 11011	ADMIX	G-TT	65.1	72.4	80.2	7.6
92	G385	RT0034	IND	G-TT	62.9	69.7	77.7	5.9
93	G387	Pecos	ADMIX	G-TT	63.3	70.5	78.3	3
94	G389	Jasmine85	IND	G-TT	66.4	72.7	81.5	6.4
95	G391	Bengal	ADMIX	G-TT	65.8	72.5	81.1	7.8
96	G392	Shufeng 121-1655	IND	G-TT	64.7	70.4	77.6	5.5
97	G402	Jing 185-7	IND	G-TT	61.8	68.8	76.7	5.7
98	G404	Tainung 67	TEJ	G-TT	63.3	69.8	77.2	5.5
99	N4011	Zigu	IND	G-TT	63.2	70.3	79.1	9.5
100	N4012	Chujing29	TRJ	G-TT	67.6	73	79.9	6.1
101	N4066	Wazhegu-2	TRJ	G-TT	64.9	75.7	82	7.6
102	N4074	Hongmigu-1	TRJ	G-TT	71.6	76.4	81.9	6.7
103	N4078	Hongjiaolaojing	TRJ	G-TT	63.6	69.9	77.6	8
104	N4079	Zinuodao	TEJ	G-TT	63.2	69.3	76.9	6.5
105	N4081	Bainuo	TEJ	G-TT	61.9	66	72.3	6.2
106	N4082	Zajiaonuo-1	TEJ	G-TT	67	72.8	79.2	8
107	N4084	Zajiaonuodao-3	TEJ	G-TT	65.6	71.6	78.8	8.2
108	N4085	Laojingnuodao-1	TEJ	G-TT	63.4	69.9	77.8	7.1
109	N4087	Laojingnuodao-3	TEJ	G-TT	64.4	71.1	78.5	8
110	N4088	Laojingnuodao-4	TEJ	G-TT	61.6	67.6	74.7	7
111	N4091	Huangkenuodao	TEJ	G-TT	63.9	70.5	78.8	9.9
112	N4112	Xinpinzhong838	TEJ	G-TT	68.6	73.6	78	5.3
113	YN5121	YN71822	IND	G-TT	62.7	72.3	81.1	6.3
114	YN5122	YN73142	TEJ	G-TT	75.1	81	87	10.4
115	YN5124	YN79549	TEJ	G-TT	66.3	72.4	79.5	8
116	YN5125	YN25897	IND	G-TT	63	71.4	78.5	6
117	YN5126	YN23787	TEJ	G-TT	58.1	65.6	73.8	5.6
118	YN5131	YN13759	TEJ	G-TT	66.2	72	79.2	7.4
119	YN5133	YN26051	IND	G-TT	64.2	71.7	80.6	8.2
120	YN5134	YN24479	IND	G-TT	66	72.3	79.8	7.9
121	YN5135	YN62031	IND	G-TT	66.2	73.1	80.4	7.8
122	YN5138	Zhonghui8006	IND	G-TT	63.2	72.4	81.1	7.6
123	YN5139	Kuinongzhan	IND	G-TT	65.3	72.2	79.1	7.7
124	YN5141	Meixiangzhan2	IND	G-TT	64	72	79.7	8
125	YN5143	Balilla	TEJ	G-TT	65.1	71.7	79.5	8.7
126	YN5145	Lunhui422	IND	G-TT	65.1	70.7	76.9	6.2
127	YN5148	Shennong1033	TEJ	G-TT	66.6	72	77.8	5.9
128	YN5149	Long099657	TEJ	G-TT	67	72.6	78.8	6
129	YN5152	C418	TEJ	G-TT	72.6	76.8	82.4	7
130	YN5157	Nongken57	TEJ	G-TT	64.9	71.4	78.5	6.3
131	YN5166	Daohuaxiang	TEJ	G-TT	75.6	80.1	86.1	6.9
132	YN5167	Nangene46	TEJ	G-TT	70.8	77.5	84.4	5.4
133	YN5168	Luxiaoding	TEJ	G-TT	72.5	77.3	82.8	6.2
134	YN5177	Yunlu-26	IND	G-TT	70.7	73	81.7	5.3
135	G006	ARC 7229	AUS	G-GC	71.5	76.4	82.5	7.9
136	G007	Arias	TRJ	G-GC	74	79.3	86.2	7.4
137	G008	Asse Y Pung	TRJ	G-GC	72.3	77.9	84.6	8.1
138	G012	Basmati	AROMATIC	G-GC	71.3	78	84.5	7.1
139	G016	Bico Branco	AROMATIC	G-GC	71.6	76.9	82.9	9.1
140	G018	BJ 1	AUS	G-GC	70.9	76.9	83.4	7.8
141	G020	Blue Rose	ADMIX	G-GC	67.5	75.3	80.5	6.9
142	G021	Byakkoku Y 5006 Seln	IND	G-GC	73.4	78.6	84.4	7.6
143	G022	Caawa/Fortuna 6-103-15	TRJ	G-GC	71.7	77.8	84.1	7.8
144	G023	Canella De Ferro	TRJ	G-GC	72.3	77.6	83.6	8.4
145	G026	Carolina Gold Sel	TRJ	G-GC	72.8	78.4	84.9	7.9
146	G027	NSF-TV 27	TRJ	G-GC	76.4	81.2	87.1	9.2
147	G029	Chau	IND	G-GC	74.9	80.9	86.8	7.4
148	G033	Chuan 4	AUS	G-GC	73	78.8	84.8	7.5
149	G040	Darmali	ADMIX	G-GC	70.2	76.5	84.1	8.4
150	G041	Dee Geo Woo Gen	IND	G-GC	72.1	77.8	84.6	8.6
151	G042	Dhala Shaitta	AUS	G-GC	72.2	78.1	85	7.2
152	G043	Dom-sufid	AROMATIC	G-GC	71.9	77.6	83.6	8
153	G044	Dourado Agulha	TRJ	G-GC	70.9	76.6	83.2	6.9
154	G045	DV85	AUS	G-GC	70.2	77.7	84.5	10.2
155	G046	DZ78	AUS	G-GC	72.1	77.7	83.8	7.2
156	G049	Firooz	AROMATIC	G-GC	72	76.8	82.4	7
157	G055	Gogo Lempuk	TRJ	G-GC	72.4	78.8	85.7	7.4
158	G066	Iguape Cateto	TRJ	G-GC	73.1	78.6	85.6	7.6
159	G069	IRAT 177	TRJ	G-GC	76.4	82.1	88.4	10.9
160	G071	Jambu	TRJ	G-GC	71.7	77.3	83.5	7.4
161	G073	JC149	IND	G-GC	69.6	70.8	81.1	7.4
162	G074	Jhona 349	AUS	G-GC	70.7	76.3	83.1	7.1
163	G076	K65	ADMIX	G-GC	70.9	76.2	82	7.7
164	G077	Kalamkati	AUS	G-GC	71.2	76.6	83	7
165	G079	Kaniranga	TRJ	G-GC	71.1	76.9	83.4	7.9
166	G080	Kasalath	AUS	G-GC	72	77.3	84.3	7.3
167	G084	NSF-TV 89	TRJ	G-GC	72.4	77.7	83.8	8
168	G088	Kitrana 508	AROMATIC	G-GC	71.5	78	84.1	7.2
169	G097	Leung Pratew	IND	G-GC	73.8	79.2	85.1	7.8
170	G100	Mehr	AUS	G-GC	74	79.3	84.9	7.1
171	G101	Ming Hui	IND	G-GC	76.4	81.6	86.8	10.2
172	G103	Moroberekan	TRJ	G-GC	71	77	84.8	8.7
173	G104	MTU9	IND	G-GC	73.4	78.2	84.1	7.3
174	G105	Mudgo	IND	G-GC	69.6	75.7	82.1	7.4
175	G110	-	-	G-GC	72.5	78.8	86.9	9.7
176	G122	Peh-Kuh	IND	G-GC	72	77.5	81.5	5.4
177	G123	Peh-Kuh-Tsao-Tu	IND	G-GC	71.5	77.2	83.7	7.5
178	G128	RT 1031-69	TRJ	G-GC	71.5	77.5	84.5	7.5
179	G132	S4542A3-49B-2B12	TRJ	G-GC	74.7	80.1	86	8.3
180	G140	Sinampaga Selection	TRJ	G-GC	72.8	78.4	84.3	8
181	G142	Sinaguing	TRJ	G-GC	72.2	78.1	84.3	8.2
182	G145	T 1	AUS	G-GC	71.4	76.8	82.9	7.7
183	G146	T26	AUS	G-GC	72	77.2	83.2	7
184	G150	Tainan Iku 487	TEJ	G-GC	71.4	77.1	84.7	7.9
185	G153	NSF-TV 160	AROMATIC	G-GC	72.1	77.6	83.1	6.7
186	G154	TeQing	IND	G-GC	73.2	78.3	84.2	9.3
187	G155	TKM6	IND	G-GC	69.7	74.7	81.2	7.6
188	G156	Taducan	IND	G-GC	70.7	76.3	82.6	7.4
189	G157	Tondok	TRJ	G-GC	71.4	77.1	83.7	8.5
190	G159	Tsipala 421	ADMIX	G-GC	73.9	78.2	83.6	6.1
191	G160	Hon Chim	IND	G-GC	74.2	79.6	86.6	8
192	G163	Wells	TRJ	G-GC	72.2	77.7	83.9	8
193	G164	Zhe 733	IND	G-GC	76	81.2	87	9.7
194	G170	ARC 6578	AUS	G-GC	71.1	76.7	82.7	5.6
195	G175	Boa Vista	TRJ	G-GC	71.1	77.2	83.9	8.2
196	G179	C57-5043	TRJ	G-GC	65.5	74	80.9	5.4
197	G181	Criollo La Fria	IND	G-GC	74.5	79.4	85.2	8
198	G183	Dom Zard	AROMATIC	G-GC	70.3	76.4	82.7	8.2
199	G185	Fossa Av	TRJ	G-GC	69.8	76.2	83.3	9.1
200	G193	Pratao	TRJ	G-GC	74.2	79.9	85.8	7
201	G194	Radin Ebos 33	IND	G-GC	72.5	78.1	83.5	6.9
202	G197	Rojofotsy 738	ADMIX	G-GC	71.4	76.7	82.9	7.1
203	G200	Tchibanga	IND	G-GC	68.4	74.2	80.8	7.7
204	G203	WC 3397	TRJ	G-GC	75.8	81.6	87.8	8.7
205	G204	WC 4419	TRJ	G-GC	72.6	78.5	84.6	7.1
206	G205	WC 4443	TRJ	G-GC	71.1	77.6	84.4	9
207	G208	PI 298967-1	ADMIX	G-GC	78.3	82.9	88.8	9.7
208	G211	Sadri Belyi	AROMATIC	G-GC	74.2	80.2	86.1	9.1
209	G212	Paraiba Chines Nova	IND	G-GC	73.7	79.2	85.4	7.3
210	G213	Tam Cau 9A	IND	G-GC	72.9	78.6	85.4	8.7
211	G217	Riz Local	ADMIX	G-GC	72.5	77	82.5	8.8
212	G218	CA 902/B/2/1	AUS	G-GC	71.4	77	82.8	7.8
213	G223	Aijiaonante	IND	G-GC	74.6	80	85.1	7.3
214	G224	Sze Guen Zim	IND	G-GC	72.7	78.6	84	7.8
215	G226	Estrela	ADMIX	G-GC	75	82.8	88.2	9.2
216	G228	NSF-TV 160	AROMATIC	G-GC	76.6	82.3	87.6	8
217	G231	TeQing	IND	G-GC	72.1	78.1	85.1	8.5
218	G235	Saraya	AUS	G-GC	72.8	78.2	83.9	7
219	G240	TKM6	IND	G-GC	70.4	77.5	84.2	5.4
220	G241	Djimoron	IND	G-GC	74.5	80.3	85.9	7.5
221	G242	Guineandao	ADMIX	G-GC	74.4	79.6	86.1	8.5
222	G243	-	-	G-GC	73	79.7	86.5	8.5
223	G244	Pai Hok Glutinous	IND	G-GC	72.6	78.9	84.5	8.2
224	G246	Mudgo	IND	G-GC	67.9	74.8	82	5.3
225	G247	Taducan	IND	G-GC	71.1	77.3	83.6	8.4
226	G248	Sadri Tor Misri	ADMIX	G-GC	71.5	76.7	82.6	8.3
227	G250	Shim Balte	AUS	G-GC	70.9	76.5	82.9	5.8
228	G251	Halwa Gose Red	AUS	G-GC	70	75.3	81.7	4.6
229	G255	Hiderisirazu	ADMIX	G-GC	67.7	74.6	81.7	5.3
230	G257	N12	AROMATIC	G-GC	71.5	78	84.4	6.1
231	G258	Sundensis	IND	G-GC	75.7	81	86.1	9.2
232	G261	923	ADMIX	G-GC	70.6	76.9	83	5.2
233	G262	Varyla	ADMIX	G-GC	76.1	81.6	86.8	7.1
234	G265	Kaukau	AUS	G-GC	70.4	75.4	81	5.3
235	G268	NPE 835	TEJ	G-GC	73.3	79	84.6	8.8
236	G272	Oro	TEJ	G-GC	77.1	81.9	87.2	10.1
237	G287	LD 24	IND	G-GC	73	78.4	84.4	7.4
238	G288	SML 242	IND	G-GC	73.6	78.5	84.8	7.2
239	G291	WIR 3039	TRJ	G-GC	72	79.3	86.1	8.4
240	G297	Tondok	TRJ	G-GC	73.1	77.9	83.5	7
241	G298	Trembese	TRJ	G-GC	70.9	76.8	83	7.1
242	G301	Aswina 330	AUS	G-GC	72.2	78	84.5	6.4
243	G302	BR24	IND	G-GC	73.4	79.1	85.1	6.4
244	G303	CTG 1516	AUS	G-GC	71.6	76.8	83	7.5
245	G304	Dawebyan	IND	G-GC	71.3	77.8	83.9	7.9
246	G306	DJ 123	AUS	G-GC	72.1	77.8	83.7	8
247	G308	DK 12	AUS	G-GC	70.6	76.3	82.4	8.3
248	G309	DM 43	AUS	G-GC	71.1	77.1	83.7	7.8
249	G312	DNJ 140	AUS	G-GC	73.1	78	83.9	7.2
250	G314	EMATA A 16-34	IND	G-GC	72.1	77.7	83.6	7.3
251	G315	Ghorbhai	AUS	G-GC	72.7	77.6	83.6	7
252	G317	Jamir	AUS	G-GC	70.9	77.3	83.3	6.6
253	G318	Kachilon	AUS	G-GC	72.3	78.1	84	6.8
254	G325	Paung Malaung	AUS	G-GC	71.6	76.8	83	7.2
255	G326	Sabharaj	IND	G-GC	74.1	79.4	84.8	7.6
256	G328	Yodanya	IND	G-GC	72.7	78.9	85.1	8.2
257	G330	Shirkati	AUS	G-GC	71.5	77	83	6.8
258	G333	Habiganj Boro 6	ADMIX	G-GC	74	79.9	85.7	8
259	G335	Karkati 87	AUS	G-GC	72.1	77.7	83.5	7.3
260	G336	Creole	TRJ	G-GC	71.3	77.4	83.7	7.8
261	G338	Chang Ch'Sang Hsu Tao	IND	G-GC	72.5	77.8	83.8	8.3
262	G339	Ligerito	TRJ	G-GC	71.8	77.8	84.2	8.2
263	G341	ARC 10376	AUS	G-GC	75.3	80.1	85.4	6.8
264	G344	JC 117	IND	G-GC	72.5	78.3	83.9	8.9
265	G345	9524	AUS	G-GC	71.5	76.4	81.5	2.8
266	G346	ARC 10086	ADMIX	G-GC	70.7	77.3	85.1	7.8
267	G347	Surjamkuhi	AUS	G-GC	72.7	77.5	83.4	7.9
268	G348	PTB 30	AUS	G-GC	70.7	76.5	82.5	7.7
269	G357	Santhi Sufaid	AUS	G-GC	72.1	77.3	82.9	7.1
270	G359	Lambayeque 1	AROMATIC	G-GC	72.2	77.8	83.3	7.4
271	G360	Upland WC6	TRJ	G-GC	71.2	77.1	83.7	8
272	G361	Breviaristata	ADMIX	G-GC	71.5	77.9	84.9	8.5
273	G363	Kalubala Vee	AUS	G-GC	70.9	76.5	82.6	7.3
274	G364	Wanica	TRJ	G-GC	71.1	77.5	83.7	7.2
275	G366	-	-	G-GC	71.8	77.9	84.4	7.6
276	G367	318	TRJ	G-GC	72.5	78.1	84.4	8.3
277	G373	CI 11026	ADMIX	G-GC	71.8	78.1	83.8	6.4
278	G374	IR-44595	IND	G-GC	72.5	78.2	84	9.1
279	G375	Edith	TRJ	G-GC	72.5	78	83.8	8.8
280	G377	Lady Wright Seln	TRJ	G-GC	75.1	80.2	85.9	7.2
281	G378	OS 6 (WC 10296)	TRJ	G-GC	70.6	76.7	83.4	7.7
282	G379	Cocodrie	TRJ	G-GC	72.8	77.9	84.5	7.2
283	G380	Cybonnet	TRJ	G-GC	72.3	78.2	84.8	6.6
284	G384	IR64	IND	G-GC	72.8	78.1	84.4	7.2
285	G386	-	-	G-GC	73.4	78.9	85.7	8
286	G388	Rosemont	TRJ	G-GC	69.6	76	82.6	6.4
287	G390	LaGrue	TRJ	G-GC	72	78.2	84.9	6.9
288	G393	Kaybonnet	TRJ	G-GC	72.7	78.5	85.2	6
289	G394	Katy	TRJ	G-GC	72.5	78.7	85.8	8
290	G395	C101A51	IND	G-GC	74.1	79.4	85.9	7
291	G400	-	-	G-GC	71.8	77.4	84.1	7.7
292	G405	Zhenshan 97B	IND	G-GC	72.1	79.1	85.4	8.7
293	G406	Minghui 63	IND	G-GC	76.9	82.4	88.7	8.4
294	N4001	Material 9	IND	G-GC	71.2	75.8	82.4	8.8
295	N4002	Huagu	IND	G-GC	69.8	74.7	81	8.2
296	N4004	Yuelianggu	IND	G-GC	70	74.8	81.2	7.4
297	N4005	Zaogu	IND	G-GC	70.3	74.9	81.1	7.2
298	N4006	Longgu	IND	G-GC	70.3	74.9	80.9	8.1
299	N4007	Material 4	IND	G-GC	69.5	74.6	81	8.1
300	N4008	Lüyegu-1	IND	G-GC	70.4	75	81.2	7.7
301	N4009	Heikegu-1	TRJ	G-GC	68.1	74.5	82.4	8.1
302	N4010	Cheniu	IND	G-GC	70.7	75.2	81.8	8.8
303	N4013	Baozhugu	IND	G-GC	76.3	81.1	86.6	8.7
304	N4014	Hua'aigu	IND	G-GC	73.4	79.7	85.5	6.6
305	N4015	Material 5	IND	G-GC	71.3	75.9	82.7	8.3
306	N4016	Jingu	IND	G-GC	74.1	81	86.4	8.8
307	N4017	Chujingxilie	IND	G-GC	74.8	79.8	85.7	9
308	N4018	Cizhugu-1	IND	G-GC	71.1	75.6	81.9	8.2
309	N4019	Xiaogu	IND	G-GC	70.9	75.6	82.2	7.9
310	N4020	Material 7	IND	G-GC	71.3	76.1	81.9	9.1
311	N4021	Hongjiaolaojing-1	IND	G-GC	69.9	74.6	80.7	8.5
312	N4022	Huagu-4	IND	G-GC	71.6	76.1	81.9	7.4
313	N4023	Hongnuogu-1	IND	G-GC	/	/	/	/
314	N4026	Manchehonglüe-1	IND	G-GC	64.1	70.9	79.1	9
315	N4028	Huanggu	IND	G-GC	70.9	75.9	82	7.8
316	N4029	Yuelianggu 5	IND	G-GC	69.8	74.8	81.1	6.7
317	N4030	Yuelianggu 6	IND	G-GC	70.8	75.4	81.8	8
318	N4031	Qiena	TRJ	G-GC	71.2	76.3	83.2	6.9
319	N4032	Mazhagu	IND	G-GC	76.1	80.7	85.7	8.7
320	N4034	Gaoshanzajiao-1	IND	G-GC	71.3	75.8	81.7	7.2
321	N4035	Dalixiang	IND	G-GC	76.2	80.4	85.7	9.4
322	N4036	WZ2	IND	G-GC	70.6	75.4	81.5	8.2
323	N4037	Gaoshanzajiao-2	IND	G-GC	75.4	80.2	85.4	8.9
324	N4038	Yuelianggu-1	IND	G-GC	70.5	75.6	82.3	5.7
325	N4039	Huagu-1	IND	G-GC	70.4	75.4	81.6	7.1
326	N4040	Tuankenuo-1	IND	G-GC	67.4	70.1	77.2	7.1
327	N4043	N4043	IND	G-GC	71.1	75.8	81.6	6.7
328	N4044	Huangnuogu-1	IND	G-GC	70.6	75.6	82	6.9
329	N4046	Budaogu	IND	G-GC	71.6	76.3	82	8.6
330	N4047	Lengshuigu	IND	G-GC	70.8	75.6	81.6	7.3
331	N4048	Yuelianggu-2	IND	G-GC	71.5	76	81.8	9.1
332	N4049	N4049	IND	G-GC	70.7	75.4	81.4	8.1
333	N4050	Manche-1	IND	G-GC	71.1	75.5	80.9	7.6
334	N4051	N4051	IND	G-GC	71.8	76.2	81.7	8.9
335	N4053	Huangnuogu-2	IND	G-GC	65.4	72.2	78.7	7.9
336	N4055	N4055	IND	G-GC	66.6	76.2	82.2	6.4
337	N4056	Lumiangu	IND	G-GC	71.6	76.1	81.7	7.1
338	N4057	Material 6	IND	G-GC	73.1	76.1	80.4	4.3
339	N4058	Material 4	IND	G-GC	70.3	75.1	81.3	8.6
340	N4061	Wazhegu-1	IND	G-GC	70.8	75.7	81.7	7.4
341	N4062	Manchehonglüe-2	IND	G-GC	64.2	70.8	78.5	8.2
342	N4063	Dulong-1	IND	G-GC	70.6	75.7	82	7.2
343	N4065	Chujing28	IND	G-GC	64.8	71.9	79.3	5.8
344	N4067	Qingkouyi	IND	G-GC	71.1	76	82	7.8
345	N4068	Adangzhaigu	IND	G-GC	71.4	76.1	82	6.7
346	N4069	Hongjiaogu	IND	G-GC	70.7	75.4	81.9	7.7
347	N4070	Cheluo	IND	G-GC	69.8	74.8	81.3	7.8
348	N4071	Boluogu	IND	G-GC	72.2	76.5	82	6.4
349	N4072	Zajiaodao	IND	G-GC	75.5	79.7	83.7	5.3
350	N4073	Gouzhuagu	IND	G-GC	63.1	71.1	78.6	6.2
351	N4075	Cizhugu-2	IND	G-GC	70.6	74.9	80.9	9
352	N4076	Lüyegu-2	IND	G-GC	71.9	76.3	81.9	5.9
353	N4083	Zajiaonuo-2	IND	G-GC	72	76.5	82.2	6.9
354	N4089	Changsuihuanuo	TRJ	G-GC	66.9	72.8	79.1	7.2
355	N4095	Dalaojingdao-1	IND	G-GC	71.5	76.1	82	7.4
356	N4096	Xiaobaigu	IND	G-GC	72.5	76.9	82.6	7.1
357	N4097	Laojing-1	IND	G-GC	71.8	75.5	80.8	7.7
358	N4098	Huangkegu	IND	G-GC	71.1	75.6	81.3	7.6
359	N4099	Huangkedao	IND	G-GC	70.5	75.5	81.2	7.1
360	N4100	Laojingdao-2	IND	G-GC	70.3	75.2	81	7.9
361	N4101	Paozhugu	IND	G-GC	70.6	75.9	82	6.7
362	N4102	Cheran-1	IND	G-GC	70.2	74.4	79.9	6.9
363	N4103	Huangcaolinggu-1	IND	G-GC	71.9	76.6	82.6	8.9
364	N4104	Zaodao-1	IND	G-GC	71.2	75.2	80.9	7.4
365	N4105	Zaodao-2	IND	G-GC	71.7	76	81.4	6.7
366	N4107	Huangcaolinggu-2	IND	G-GC	71.2	75.9	81.5	7
367	N4108	Manche-2	IND	G-GC	70.1	74.8	80.7	7.3
368	N4110	Guanyinshangu	IND	G-GC	71.6	76	81.6	7.6
369	N4114	Maxiangu	IND	G-GC	71.8	76.4	82.4	8.3
370	N4115	Huagu-3	IND	G-GC	71.1	75.8	79.4	5.2
371	N4116	Wandao	IND	G-GC	70.6	74.9	80.4	6.9
372	N4117	Hongmigu-2	IND	G-GC	75.9	80.7	85.5	8.4
373	N4118	Heikegu-2	TRJ	G-GC	75.6	77.2	81.2	13.6
374	YN5120	69153	IND	G-GC	62.5	69.4	78	7.4
375	YN5132	3937	IND	G-GC	65.7	71.7	79.1	7.3
376	YN5142	02428	TEJ	G-GC	66.1	71.9	78.8	7.3
377	YN5144	Nanjing11	IND	G-GC	72.9	79.9	84.2	2.6
378	YN5146	Fresco	IND	G-GC	67.7	72.9	79.2	4.4
379	YN5150	Erjulu 1	IND	G-GC	77.4	81.5	86.7	7.7
380	YN5151	Tiangfeng B	IND	G-GC	66.2	71.8	78.9	6.2
381	YN5153	Shenshuilian-I1A56656	IND	G-GC	63.9	69.7	77.6	6.1
382	YN5154	Z1A04079	IND	G-GC	71.5	77.9	83.9	6.3
383	YN5156	Guandong194	IND	G-GC	64.4	71	78.3	5.8
384	YN5158	Zhendao196	TEJ	G-GC	72	76.8	82.3	6.5
385	YN5159	Quankedao	ADMIX	G-GC	72.7	77.1	82.3	6.6
386	YN5160	Hua7	IND	G-GC	64.2	70.1	77.3	5.3
387	YN5161	Handao	IND	G-GC	70.9	75.7	81.7	6.9
388	YN5162	Starbonnet99	IND	G-GC	71.5	76.3	82.4	7.4
389	YN5163	n-300	IND	G-GC	63.8	70.4	78.2	6.1
390	YN5165	Dular	AUS	G-GC	63.7	70.3	78	5.8
391	YN5169	Handao-221	IND	G-GC	69.3	75.1	82	5.8
392	YN5170	Kosti-1	IND	G-GC	71.7	77.3	84.1	6
393	YN5171	Nerica-2	IND	G-GC	71.1	76.4	82.9	6.4
394	YN5172	Nerica-14	IND	G-GC	64.6	72.5	80.9	9.5
395	YN5173	WAB-8	IND	G-GC	71.5		81.9	6.5
396	YN5174	WAB-19	IND	G-GC	65	70.8	78.8	8.5
397	YN5175	Wakarah	IND	G-GC	65.2	72	78.3	5.7
398	YN5176	Yunlu-22	IND	G-GC	63.8	72.1	80.4	6.4
399	YN5178	Zhanghan-3	IND	G-GC	72.2	77.3	83.5	6
400	P101	Huangkezao20ri	TEJ	A-GC	61.8	69.5	79.6	5.9
401	P104	Feilaifeng	TEJ	A-GC	56.6	65.8	74.8	6
402	P109	Jinguhuang	TEJ	A-GC	62	69.7	78.2	8.6
403	P112	Sansuiqian	TEJ	A-GC	59.3	65.6	73.2	7.1
404	P113	Dahuangdao	TEJ	A-GC	59.8	66.9	74.8	7.9
405	P114	Xiaohuangdao	TEJ	A-GC	59.6	67.5	76	6.4
406	P121	Luohanhuang	TEJ	A-GC	60.2	68.5	77.7	5.6
407	P126	Yangdao	TEJ	A-GC	59.8	66.6	73.9	7.4
408	P143	Taihuqing	TEJ	A-GC	59	66	73.7	6.1
409	P144	Suyunuo	TEJ	A-GC	63.2	72.2	80	8.6
410	P147	Tieganqing	TEJ	A-GC	58.3	65.9	73.2	6.5
411	P151	Luoshuangqing	TEJ	A-GC	59.6	65.8	73.4	6.5
412	P156	Putaoqing	TEJ	A-GC	57.8	66.4	75.7	5.5
413	P158	Lvzhong	TEJ	A-GC	56.9	64.4	72.1	6.7
414	P175	Laolaihong	TEJ	A-GC	60.8	68.5	77.5	6.1
415	P177	Laolaihong	TEJ	A-GC	51.8	60.7	69.4	5.7
416	P180	Cuganlizhihong	TEJ	A-GC	55.7	64.9	73.3	6.3
417	P184	Heizhong	TEJ	A-GC	57.3	65.3	73.1	6.1
418	P205	Fenghuangdao	TEJ	A-GC	61.4	68.2	75.3	6.5
419	P206	Sishangyu	TEJ	A-GC	60.9	68	75.3	7.4
420	P207	Wild rice	IND	A-GC	60.9	68.4	76	5.5
421	P210	Hongxugeng	TEJ	A-GC	55.8	64.7	72.9	6.4
422	P217	Hongkenuo	TEJ	A-GC	61.1	69.8	78.1	7.7
423	P227	Xianggengnuo	TEJ	A-GC	64.5	71.6	79.6	7.1
424	P230	Xiangzhinuo	TEJ	A-GC	64.2	72.2	79.6	7.3
425	P231	Xiangzhunuo	TEJ	A-GC	64.2	70.4	77.5	7.1
426	P234	Xiangnuodao	TEJ	A-GC	59.4	67.9	76.5	7.7
427	P241	Jintannuo	TEJ	A-GC	66.3	73.9	80.8	8.1
428	P246	Xichainuo	TEJ	A-GC	62.5	68.7	75.6	4.8
429	P256	261	TEJ	A-GC	61.2	67.7	75.2	6.5
430	P257	412	TEJ	A-GC	61.1	68.3	75.7	6.7
431	P258	Laolaiqing	TEJ	A-GC	61.3	68.6	76.6	6.7
432	P003	Longtefu	IND	G-TT	64.5	70.1	76.1	5.6
433	P006	9311	IND	G-TT	61.8	67.8	73.3	7.7
434	P173	Manhonggu	TEJ	G-TT	60.5	68.3	75.7	6.2
435	P188	Mandao	IND	G-TT	62.2	69.4	75.7	6.5
436	P262	Nongken58	TEJ	G-TT	68.2	74	81.1	6.7
437	P263	Yaxuenuo	TEJ	G-TT	66.5	74.1	81.4	8.5
438	P264	Guihuahuang	TEJ	G-TT	64.9	71	78.3	6.5
439	P002	Zhenshan97B	IND	G-GC	72.4	77.2	82.3	7.3
440	P012	9308	IND	G-GC	72.8	80.2	86.5	7.9
Notes:
a	A total of 399 rice samples (No. 1-399) were performed for genomic sequencing of the ALK gene, while the other 41 accessions (No. 400-440, and marked with the uppercase letter P) were used for genotyping of the ALK haplotype only by molecular markers.
b	The 238 G-numbered accessions provided by the International Rice Research Institute, are from the Rice Diversity Panel 1 (Eizenga et al. 2014). This is a global collection with the accessions orginating from more than 60 countries and representing the five major rice subpopulations [indica (IND, 67 accessions), tropical japonica (TRJ, 48), temperate japonica (TEJ, 43), aus (AUS, 36) and aromatic …
	The collection of the N-numbered series include 109 rice cultivars from the area of Hani terraces in Yuanyang area of Yunnan Province, ranging between latitude (23°04′-23°12′) and longitude (102°40′-102°48′). The subpopulation assignments were reported by Li et al. (2017) based on 51 SSR markers.
	The 92 cultivated Chinese rice cultivars (YN and P-numbered series) were collected from the main rice region of China with a certain scale of planting area. These accessions could represent the rice cultivars planted in China as a supplementary to the above Hani terraces rice. The subpopulation was determined using the same 51 SSR markers reported by Li et al. (2017).
c	ADMIX, mixture of two or more subpopulations; AUS, aus; IND, indica; TEJ, temperate japonica; TRJ, tropical japonica; AROMATIC, aromatic rice; "-", unclassified.
d	The main haplotypes of rice ALK locus, which are defined by three SNPs in ALK gene, at positions 4211 bp (G/A), 4342 bp (G/T) and 4343 bp (C/T), respectively, downstream of the ATG start codon in Nipponbare (Fig. 1a).
e	The four characterics were determined by diﬀerential scanning calorimeter (DSC). To, onset temperature of gelatinization; Tp, peak temperature of gelatinization; Tc, terminate temperature of gelatinization; ΔH, enthalpy.

## Sheet: Table S3
Table S3 Distributions of three main ALK haplotypes from 440 rice accessions amongst the five rice subpopulations (indica, aus, aromatic, and temperate and tropical japonica) and subgroups (admixture and unclassified).
ALK haplotype	Total	Indica (IND)	Tropical japonica (TRJ)	Temperate japonica (TEJ)	Aus (AUS)	Aromatic (AROMATIC)	Admixture (ADMIX)	Unclassified (-)
A-GC(ALKa)	65	6	8	47	0	0	3	1
G-TT(ALKb)	108	23	7	56	0	1	17	4
G-GC(ALKc)	267	143	48	5	37	11	18	5
